# Supplementary material for: Exogenous Ca2+ priming can improve peanut photosynthetic carbon fixation and pod yield under early sowing scenarios in the field
Source: Front Plant Sci. 2022 Sep 29;13:1004721. doi: 10.3389/fpls.2022.1004721 (PMC9557924; doi:10.3389/fpls.2022.1004721)
Supplement: Supplementary file 1 [file Table_1.xls]

## Sheet: Sample  plot soil values
	Soil	Brown soil
	pH (Soil:water, 1:2.5)	5.88
	OM (g·kg-1)	7.86
	Unit weight (g·cm-3)	1.49
	Total soil nitrogen (g·kg-1)	1.04
	Ammoniacal nitrogen (mg·kg-1)	4.81
	Nitrate nitrogen (mg·kg-1)	9.46
	Available N (mg·kg-1)	103.48
	Available P (mg·kg-1)	24.52
	Available K (mg·kg-1)	64.29

## Sheet: Fig.1 Meteorological data
	2015	Diurnal temperature（℃）	Nocturnal temperature（℃）	Mean daily precipitation（mm）		2016	Diurnal temperature（℃）	Nocturnal temperature（℃）	Mean daily precipitation（mm）
	MAX	31.41	27.82	15.3		MAX	33.28	28.59	16.4
	Average	24.3376	20.5984	0.970833		Average	24.219	19.0351	1.07083
	MIN	7.13	7.13	0		MIN	6.44	6.44	0
	Apr.25	18.61	9.56	0		Apr.23	15.48	10.31	0
	Apr.26	22.29	14.02	0		Apr.24	17.97	11.23	0
	Apr.27	21.82	15.12	0		Apr.25	16.23	10.69	0
	Apr.28	22.68	14.86	0		Apr.26	15.97	10.58	0
	Apr.29	21.37	12.28	0		Apr.27	18.53	10.71	0
	Apr.30	22.83	13.12	0		Apr.28	17.01	10.38	0
	May.1	19.65	12.81	0		Apr.29	15.78	11.04	0
	May.2	18.68	12.85	2.8		Apr.30	19.1	13.63	0.2
	May.3	18.34	12.36	0		May.1	25.08	17.91	0
	May.4	18.05	10.64	0		May.2	21.09	14.66	0.6
	May.5	17.92	11.51	0		May.3	12.03	9.08	10.8
	May.6	15.86	10.23	1.6		May.4	16.17	10.86	3.6
	May.7	15.48	10.12	0		May.5	15.26	10.73	1.2
	May.8	13.41	7.13	1.5		May.6	17.78	11.42	0
	May.9	14.67	9.39	0.1		May.7	19.04	12.13	0
	May.10	16.74	13.71	0		May.8	20.29	11.93	0
	May.11	17.15	12.62	13.5		May.9	20.78	15.37	0
	May.12	16.49	11.2	15.3		May.10	23.23	15.5	0
	May.13	20.11	13.84	0		May.11	24.16	17	5
	May.14	17.12	12.09	0		May.12	12.34	11.19	8.6
	May.15	16.82	10.75	0		May.13	18.88	10.73	0
	May.16	20.81	14.43	0		May.14	16.78	12.52	6
	May.17	21.11	14.03	6		May.15	14.48	11.19	16.4
	May.18	16.14	12.7	0.3		May.16	20.42	13.25	0
	May.19	16.1	11.08	0.1		May.17	25.55	16.26	0
	May.20	20.83	15.51	0		May.18	24.93	17.93	0
	May.21	26.01	18.88	0		May.19	24.82	17.82	0
	May.22	25.91	20.2	0		May.20	26.93	18.2	0
	May.23	25.88	20.05	0		May.21	26.58	18.28	0
	May.24	26.85	20.83	0		May.22	25.33	18.01	0
	May.25	28.51	22.54	0		May.23	17.41	12.83	11.2
	May.26	28.48	23.26	0		May.24	19.28	15.55	2.2
	May.27	27.17	22.39	0		May.25	19.83	16.85	9
	May.28	26.97	19.64	0		May.26	22.81	15.72	0
	May.29	20.71	17.1	3.7		May.27	26.14	18.32	0
	May.30	22.72	18.98	0.1		May.28	26.13	19.03	0
	May.31	28.38	22.12	0		May.29	22.67	16.12	0
	Jun.1	25.47	19.11	1.8		May.30	26.67	17.68	0
	Jun.2	20.53	16.78	0.8		May.31	22.6	15.98	0
	Jun.3	26.4	20.02	0		Jun.1	25.68	17.14	0
	Jun.4	27.11	20.69	1.2		Jun.2	26.38	19.61	0
	Jun.5	19.86	19.5	2		Jun.3	27.89	21.34	0
	Jun.6	22.01	19.46	4.8		Jun.4	26.64	20.48	0
	Jun.7	23.49	19.69	6.2		Jun.5	27.63	20.63	0
	Jun.8	18.96	18.19	2.9		Jun.6	27.31	20.48	0.2
	Jun.9	23.92	18.68	4.7		Jun.7	22.25	19.08	0
	Jun.10	22.01	19.95	2.9		Jun.8	26.45	19.78	0
	Jun.11	20.94	19.43	1.4		Jun.9	28.51	21.2	0
	Jun.12	22.43	18.56	0		Jun.10	25.04	19.98	2.6
	Jun.13	24.63	19.68	0		Jun.11	20.98	17.53	9.4
	Jun.14	26.49	20.73	0		Jun.12	24.21	17.74	0.2
	Jun.15	28.26	21.78	0		Jun.13	26.72	19.5	0
	Jun.16	28.73	22.61	0		Jun.14	21.43	17.7	1.6
	Jun.17	27.73	21	4.8		Jun.15	20.42	17.42	1.2
	Jun.18	21.94	19.87	0.7		Jun.16	26.41	19.9	0
	Jun.19	24.63	19.25	0		Jun.17	25.46	21.78	0
	Jun.20	27.63	21.75	0		Jun.18	23.04	19.06	3.8
	Jun.21	29.14	22.86	0		Jun.19	26.84	21.8	0
	Jun.22	28.75	24.76	0		Jun.20	28.18	21.77	0
	Jun.23	28.28	24.42	0		Jun.21	24.77	22.98	2.2
	Jun.24	28.03	24.92	0		Jun.22	26.36	22.47	3.2
	Jun.25	25.93	24.43	0		Jun.23	25.07	20.71	6.6
	Jun.26	28.23	25.09	0		Jun.24	23.46	19.03	0
	Jun.27	28.23	25.43	0		Jun.25	24.06	20.39	0
	Jun.28	29.18	25.59	0		Jun.26	28.92	21.64	0
	Jun.29	22.2	19.39	3.4		Jun.27	26.93	22.11	0
	Jun.30	23.34	18.83	0.8		Jun.28	28.38	22.64	0
	Jul.1	20.84	18.74	0		Jun.29	22.43	21.36	3.6
	Jul.2	20.88	17.88	0.7		Jun.30	24.88	20.39	8.2
	Jul.3	22.83	19.59	0		Jul.1	25.72	20.48	0
	Jul.4	26.1	21.73	0		Jul.2	28.16	21.37	0
	Jul.5	26.08	22.08	0		Jul.3	29.93	22.97	0
	Jul.6	27.72	23.48	0		Jul.4	30.82	24.66	0
	Jul.7	28.58	24.99	0		Jul.5	29.49	24.75	0
	Jul.8	30.24	26.47	0		Jul.6	28.43	23.77	0
	Jul.9	31.41	27.76	0		Jul.7	29.08	24.61	0
	Jul.10	29.34	26.93	0		Jul.8	29.7	24.77	0
	Jul.11	29.69	27.18	0		Jul.9	30.33	25.33	0
	Jul.12	29.35	27	0		Jul.10	31.81	26.63	0
	Jul.13	28.3	27.26	0		Jul.11	32.06	26.89	0
	Jul.14	31.33	27.82	0		Jul.12	27.71	23.78	3.3
	Jul.15	29.93	27.49	0		Jul.13	27.5	23.12	0
	Jul.16	28.81	26.1	0		Jul.14	27.77	22.75	0
	Jul.17	27.56	26.08	0		Jul.15	26.29	22.16	0
	Jul.18	29.56	26.71	0		Jul.16	23.73	22.41	0.2
	Jul.19	29.53	27.03	0		Jul.17	26.04	21.09	0
	Jul.20	29.42	26.64	0		Jul.18	28.98	22.31	0
	Jul.21	28.44	26.54	0		Jul.19	29.87	24.55	0
	Jul.22	29.62	27.16	0.3		Jul.20	28.93	24.23	0
	Jul.23	29.16	26	3.4		Jul.21	23.18	22.01	13.2
	Jul.24	28.04	25.31	0.8		Jul.22	25.53	24.44	3.4
	Jul.25	26.82	25.48	5.4		Jul.23	29.62	26.08	0
	Jul.26	28.38	26.53	0		Jul.24	30.23	26.94	0
	Jul.27	27.37	25.52	1.4		Jul.25	27.6	24.67	4.2
	Jul.28	28.12	25.52	11		Jul.26	22.87	20.46	0
	Jul.29	28.68	24.54	6.8		Jul.27	28.58	22.98	0
	Jul.30	25.8	24.21	1.7		Jul.28	30.61	24.94	0
	Jul.31	26.05	24.18	0		Jul.29	28.1	24.42	0
	Aug.1	27.16	25.53	0		Jul.30	30.62	26.24	0
	Aug.2	27.08	26.18	0.5		Jul.31	25.99	24.49	3.8
	Aug.3	29.1	26.77	0.2		Aug.1	26.75	22.98	1.6
	Aug.4	28.19	25.96	0.6		Aug.2	29.87	24.49	0
	Aug.5	30.52	26.71	0		Aug.3	32.08	26.34	0
	Aug.6	26.27	25.13	1.7		Aug.4	31.98	27.3	0
	Aug.7	26.58	24.7	5.8		Aug.5	33.28	28.59	0
	Aug.8	28.42	25.13	0		Aug.6	31.38	27.67	0
	Aug.9	26.89	24.74	0		Aug.7	25.48	22.74	0
	Aug.10	27.87	24.97	0		Aug.8	28.88	21.15	0
	Aug.11	29.76	25.89	0		Aug.9	29.2	22.6	0
	Aug.12	30.07	26.53	0		Aug.10	30.98	26.7	0
	Aug.13	30.48	26.92	0		Aug.11	31.91	27.9	0
	Aug.14	30.8	26.94	0		Aug.12	31.13	27.61	0
	Aug.15	28.63	26.58	0.7		Aug.13	31.48	27.98	0
	Aug.16	29.23	26.57	0		Aug.14	30.79	25.47	0
	Aug.17	29.98	26.98	0		Aug.15	29.62	22.82	0
	Aug.18	29.89	26.77	0		Aug.16	29.74	22.89	0
	Aug.19	27.75	23.8	7.7		Aug.17	29.02	23.13	0
	Aug.20	26.25	21.88	1.2		Aug.18	24.23	22.1	4.8
	Aug.21	25.13	22.69	0		Aug.19	23.64	21.63	1.4
	Aug.22	26.5	23.88	0		Aug.20	27.91	22.52	0
	Aug.23	26.03	24.23	0		Aug.21	29.82	22.93	0
	Aug.24	27.78	24.42	0		Aug.22	29.23	22.15	0
	Aug.25	27.31	24.83	0		Aug.23	27.26	22.44	0
	Aug.26	25.78	23.75	0		Aug.24	26.64	24.28	0
	Aug.27	24.48	21.82	0		Aug.25	20.56	19.12	2.2
	Aug.28	21.67	20.63	1.6		Aug.26	24.29	15.31	0
	Aug.29	22.95	20.79	0		Aug.27	25.82	17.77	0
	Aug.30	24.47	22.12	0		Aug.28	25.99	18.74	0
	Aug.31	26.08	23.71	0		Aug.29	25.03	19.06	0
	Sep.1	26.95	23.98	0		Aug.30	19.16	15.7	4.2
	Sep.2	26.45	24.99	0		Aug.31	16.51	15.02	5.8
	Sep.3	25.78	22.62	0		Sep.1	17.76	16.94	1.2
	Sep.4	25.63	22.5	0		Sep.2	24.46	19.33	0
	Sep.5	24.94	21.37	0		Sep.3	23	20.44	0.6
	Sep.6	23.42	20.08	0		Sep.4	25.23	20.86	0
	Sep.7	24.48	20.65	0		Sep.5	26.48	20.28	0
	Sep.8	26.35	22.03	0		Sep.6	25.57	20.44	0
	Sep.9	22.37	20.13	0		Sep.7	23.39	18.89	1.4
	Sep.10	22.42	18.95	0		Sep.8	23.27	19.04	0
	Sep.11	21.72	20.28	0		Sep.9	23.73	18.44	2.6
	Sep.12	18.43	17.31	0		Sep.10	23.78	18.7	0
	Sep.13	24.43	20.06	0		Sep.11	22.65	18.43	0
	Sep.14	26.85	22.37	0		Sep.12	20.88	18.14	0
	Sep.15	26.07	22.86	0		Sep.13	22.93	17.93	0
	Sep.16	25.65	22.53	0		Sep.14	24.93	19.35	0
	Sep.17	25.83	22.61	0		Sep.15	24.37	21.33	0
	Sep.18	24.14	20.35	3.6		Sep.16	25.44	19.93	0
	Sep.19	22.36	19.82	0		Sep.17	21.45	15.93	0
	Sep.20	22.72	19.79	0		Sep.18	20.75	13.99	0
	Sep.21	25.23	21.35	0		Sep.19	21.17	12.5	0
	Sep.22	24.96	21.48	0		Sep.20	22.38	13.23	0
	Sep.23	18.7	18.13	5.7		Sep.21	23.07	15.07	0
	Sep.24	17.11	15.8	0.2		Sep.22	22.18	16.33	0
	Sep.25	18.47	16.69	0		Sep.23	18.58	18.06	3.6
	Sep.26	19.68	16.9	0		Sep.24	24.88	20.41	0
	Sep.27	22.39	18.07	0		Sep.25	23.64	18.9	0
	Sep.28	18.53	16.21	0		Sep.26	24.72	19.73	0
	Sep.29	18.44	15.23	0		Sep.27	14.19	13.25	0.6
	Sep.30	20.13	16.78	3.5		Sep.28	13.72	7.37	0
	Oct.1	13.48	12.03	9.4		Sep.29	16.74	8.37	0
	Oct.2	17.86	12.28	0		Sep.30	21.97	12.21	0
	Oct.3	14.96	11.69	0		Oct.1	23.69	15.99	0
	Oct.4	18.62	15.41	0		Oct.2	21.23	16.89	0
	Oct.5	22.17	18.83	0		Oct.3	17.37	13.67	0.8
	Oct.6	23.14	20.21	0		Oct.4	13.25	8.88	2
	Oct.7	22.76	19.88	3.3		Oct.5	10.69	8.41	1.4
	Oct.8	14.68	14.2	2.5		Oct.6	13.62	6.44	0
	Oct.9	14.18	10.18	0		Oct.7	12.4	10.1	0

## Sheet: Fig.2-3 Plant Growth
2015	Main stem height1	Average	SD	abc	2015	Main stem height2	Average	SD	abc	2015	Main stem height3	Average	SD	abc	2015	Leaf area1	Average	SD	abc	2015	Leaf area2	Average	SD	abc	2015	Leaf area3	Average	SD	abc	2015	Root dry weight1	Average	SD	abc	2015	Root dry weight2	Average	SD	abc	2015	Root dry weight3	Average	SD	abc	2015	Stem dry weight1	Average	SD	abc
ESC	9.1	9.5	0.360555	b	ESC	11.1	11.8	0.655744	b	ESC	12.2	12.6	0.458258	b	ESC	47.7	49.7667	2.33524	b	ESC	69.4	72.3	3.65103	b	ESC	89.5	93.4	3.95095	b	ESC	211.6	204.4	6.43739	b	ESC	293.6	308.933	15.6068	b	ESC	376.6	376.4	24.9006	b	ESC	468.2	487.6	18.6083	b
	9.6					11.9					12.5					49.3					71.1					93.3					199.2					324.8					401.2					489.3
	9.8					12.4					13.1					52.3					76.4					97.4					202.4					308.4					351.4					505.3
ESC+Ca	10.5	11.1	0.72111	a	ESC+Ca	13.2	13.9	0.6245	a	ESC+Ca	14.9	15	0.655744	a	ESC+Ca	55.8	57.1	1.35277	a	ESC+Ca	84.6	89.5	4.25088	a	ESC+Ca	109.9	112.833	4.24421	a	ESC+Ca	246.8	239.2	7.2753	a	ESC+Ca	396.5	382.233	13.4441	a	ESC+Ca	476.9	492.4	14.8926	a	ESC+Ca	548.3	564.333	16.4658	a
	10.9					14.1					15.7					57					91.7					117.7					238.5					369.8					506.6					581.2
	11.9					14.4					14.4					58.5					92.2					110.9					232.3					380.4					493.7					563.5
CK	5.9	6.6	0.655744	d	CK	9.6	9.7	0.556776	c	CK	10.9	11.4	0.556776	c	CK	35.4	37.2	1.96723	d	CK	56.3	59.9333	3.42394	c	CK	72.9	77.3333	5.03024	c	CK	89.5	98.5	9.36963	d	CK	239.6	254.6	15.1522	c	CK	305.6	321.3	17.1485	c	CK	314.6	329.867	15.827	d
	6.7					9.2					11.3					36.9					60.4					76.3					97.8					269.9					318.7					346.2
	7.2					10.3					12					39.3					63.1					82.8					108.2					254.3					339.6					328.8
CK+Ca	7.5	8.2	0.608276	c	CK+Ca	11.5	11.6	0.655744	b	CK+Ca	12.7	13.4	0.655744	b	CK+Ca	42.1	43.9333	1.60728	c	CK+Ca	76.9	78.4333	1.60416	b	CK+Ca	95.4	99.6	4.41362	b	CK+Ca	172.1	166.233	5.42433	c	CK+Ca	345.4	329.267	16.0506	b	CK+Ca	390.1	407.133	15.982	b	CK+Ca	401.8	417.5	16.7896	c
	8.6					11					13.5					44.6					78.3					99.2					161.4					313.3					409.5					415.5
	8.5					12.3					14					45.1					80.1					104.2					165.2					329.1					421.8					435.2
2016	Main stem height1	Average	SD	abc	2016	Main stem height2	Average	SD	abc	2016	Main stem height3	Average	SD	abc	2016	Leaf area1	Average	SD	abc	2016	Leaf area2	Average	SD	abc	2016	Leaf area3	Average	SD	abc	2016	Root dry weight1	Average	SD	abc	2016	Root dry weight2	Average	SD	abc	2016	Root dry weight3	Average	SD	abc	2016	Stem dry weight1	Average	SD	abc
ESC	8.1	8.3	0.52915	b	ESC	9.5	10.1667	0.702377	b	ESC	11.9	12.6333	0.873689	b	ESC	44.2	47.8333	3.60046	b	ESC	57.4	61.5333	4.1501	b	ESC	91.9	97.0667	4.88092	b	ESC	195.2	180.4	13.1867	b	ESC	264.8	283.467	17.779	b	ESC	437.7	420.9	16.4612	b	ESC	416	447.433	30.2755	b
	7.9					10.1					12.4					47.9					61.5					97.7					176.1					300.2					420.2					449.9
	8.9					10.9					13.6					51.4					65.7					101.6					169.9					285.4					404.8					476.4
ESC+Ca	9.9	10.9333	1.00167	a	ESC+Ca	12.6	13.3667	0.862168	a	ESC+Ca	16.6	16.7667	0.862168	a	ESC+Ca	59.1	61.6	2.36432	a	ESC+Ca	74.6	82.6667	7.23971	a	ESC+Ca	109.1	117.033	9.05612	a	ESC+Ca	230.8	223.8	7.43236	a	ESC+Ca	371.2	357.6	13.6503	a	ESC+Ca	489.9	505.767	15.3314	a	ESC+Ca	543.6	575.267	30.7456	a
	11					14.3					17.7					61.9					84.8					126.9					224.6					343.9					520.5					605
	11.9					13.2					16					63.8					88.6					115.1					216					357.7					506.9					577.2
CK	4.7	5.03333	0.351188	d	CK	7.9	8.16667	0.929157	c	CK	9.5	10.4667	0.950438	c	CK	22.9	27.2667	4.2548	d	CK	43.6	50.1	6.30952	c	CK	76.1	81.5333	6.01692	c	CK	75.3	83.7667	9.60226	d	CK	203.6	219.133	16.1299	c	CK	358.8	375.133	17.5569	c	CK	243.7	274.6	29.3072	d
	5					7.4					10.5					27.5					50.5					80.5					81.8					235.8					372.9					302
	5.4					9.2					11.4					31.4					56.2					88					94.2					218					393.7					278.1
CK+Ca	5.7	6.36667	0.702377	c	CK+Ca	9.7	11.2	1.3	b	CK+Ca	12.9	14.1667	1.16762	b	CK+Ca	34.6	36.3	1.93132	c	CK+Ca	62.3	64.9333	2.75741	b	CK+Ca	99.6	104.133	4.40606	b	CK+Ca	154.9	141.333	12.4941	c	CK+Ca	309.9	293.733	16.4573	b	CK+Ca	424.8	451.833	23.4398	b	CK+Ca	338.6	365.933	28.1855	c
	7.1					11.9					14.4					35.9					64.7					104.4					138.8					277					464.2					364.3
	6.3					12					15.2					38.4					67.8					108.4					130.3					294.3					466.5					394.9
[truncated: 25 more columns]

## Sheet: Fig.4 Sugars concentrations
2015	Leaf soluble sugars concentrations1	Average	SD	abc	2015	Leaf soluble sugars concentrations2	Average	SD	abc	2015	Leaf soluble sugars concentrations3	Average	SD	abc	2015	Starch concentration1	Average	SD	abc	2015	Starch concentration2	Average	SD	abc	2015	Starch concentration3	Average	SD	abc	2015	Total nonstructural carbohydrates concentrations1	Average	SD	abc	2015	Total nonstructural carbohydrates concentrations2	Average	SD	abc	2015	Total nonstructural carbohydrates concentrations3	Average	SD	abc
ESC	2.08	2.14667	0.0832666	b	ESC	1.89	2.01333	0.10504	ab	ESC	1.74	1.86333	0.125033	a	ESC	10.1	10.7	0.52915	b	ESC	8.6	9.26667	0.650641	ab	ESC	7.6	8.1	0.556776	a	ESC	12.18	12.8467	0.59911	b	ESC	10.49	11.26	0.760197	ab	ESC	9.34	9.96333	0.680906	a
	2.24					2.11					1.99					11.1					9.9					8.7					13.34					12.01					10.69
	2.12					1.98					1.86					10.9					9.3					8					13.02					11.28					9.86
ESC+Ca	1.69	1.75	0.0556776	d	ESC+Ca	1.61	1.72333	0.100167	c	ESC+Ca	1.58	1.70667	0.111505	a	ESC+Ca	7.1	7.56667	0.503322	d	ESC+Ca	6.8	7.46667	0.585947	c	ESC+Ca	6.5	7.3	0.72111	a	ESC+Ca	8.79	9.31667	0.535195	d	ESC+Ca	8.41	9.19	0.686076	c	ESC+Ca	8.08	9.00667	0.822456	a
	1.76					1.76					1.75					8.1					7.7					7.9					9.86					9.46					9.65
	1.8					1.8					1.79					7.5					7.9					7.5					9.3					9.7					9.29
CK	2.28	2.35667	0.0750555	a	CK	2.02	2.18	0.105357	a	CK	1.78	1.91333	0.125831	a	CK	11.2	11.8	0.72111	a	CK	9.5	10.2	0.655744	a	CK	8.6	8.46667	0.80829	a	CK	13.48	14.1567	0.793494	a	CK	11.52	12.33	0.760986	a	CK	10.38	10.38	0.75	a
	2.43					2.23					1.93					12.6					10.8					9.2					15.03					13.03					11.13
	2.36					2.14					2.03					11.6					10.3					7.6					13.96					12.44					9.63
CK+Ca	1.83	1.92	0.0818535	c	CK+Ca	1.78	1.85	0.0754983	bc	CK+Ca	1.71	1.78333	0.0702377	a	CK+Ca	8.6	8.93333	0.416333	c	CK+Ca	7.7	8.4	0.655744	bc	CK+Ca	7.2	7.66667	0.568624	a	CK+Ca	10.43	10.8533	0.489932	c	CK+Ca	9.48	10.25	0.697639	bc	CK+Ca	8.91	9.45	0.635295	a
	1.99					1.84					1.85					9.4					9					8.3					11.39					10.84					10.15
	1.94					1.93					1.79					8.8					8.5					7.5					10.74					10.43					9.29
2016	Leaf soluble sugars concentrations1	Average	SD	abc	2016	Leaf soluble sugars concentrations2	Average	SD	abc	2016	Leaf soluble sugars concentrations3	Average	SD	abc	2016	Starch concentration1	Average	SD	abc	2016	Starch concentration2	Average	SD	abc	2016	Starch concentration3	Average	SD	abc	2016	Total nonstructural carbohydrates concentrations1	Average	SD	abc	2016	Totalnonstructural carbohydrates concentrations2	Average	SD	abc	2016	Total nonstructural carbohydrates concentrations3	Average	SD	abc
ESC	2.14	2.20667	0.0650641	b	ESC	1.98	2.04333	0.0602771	ab	ESC	1.81	1.90667	0.085049	a	ESC	10.6	11.1333	0.472582	b	ESC	8.9	9.46667	0.602771	ab	ESC	8.2	8.73333	0.550757	a	ESC	12.74	13.34	0.53563	b	ESC	10.88	11.51	0.635059	ab	ESC	10.01	10.64	0.63	a
	2.27					2.05					1.97					11.5					10.1					9.3					13.77					12.15					11.27
	2.21					2.1					1.94					11.3					9.4					8.7					13.51					11.5					10.64
ESC+Ca	1.82	1.86	0.0458258	d	ESC+Ca	1.75	1.82	0.07	c	ESC+Ca	1.65	1.79	0.1249	a	ESC+Ca	8.4	8.73333	0.351188	d	ESC+Ca	7.57	8.2	0.59808	c	ESC+Ca	7.5	8.16667	0.61101	a	ESC+Ca	10.22	10.5933	0.365285	d	ESC+Ca	9.32	10.02	0.641561	c	ESC+Ca	9.15	9.95667	0.718981	a
	1.85					1.89					1.83					9.1					8.27					8.7					10.95					10.16					10.53
	1.91					1.82					1.89					8.7					8.76					8.3					10.61					10.58					10.19
CK	2.31	2.41	0.0953939	a	CK	2.08	2.15	0.0754983	a	CK	1.84	1.94667	0.0929157	a	CK	11.8	12.3333	0.550757	a	CK	9.9	10.2667	0.351188	a	CK	8.4	9.16667	0.929157	a	CK	14.11	14.7433	0.645316	a	CK	11.98	12.4167	0.42548	a	CK	10.24	11.1133	1.00381	a
	2.5					2.23					2.01					12.9					10.6					10.2					15.4					12.83					12.21
	2.42					2.14					1.99					12.3					10.3					8.9					14.72					12.44					10.89
CK+Ca	1.97	2.05667	0.0776745	c	CK+Ca	1.87	1.92333	0.061101	bc	CK+Ca	1.74	1.86333	0.120139	a	CK+Ca	9.6	9.96667	0.351188	c	CK+Ca	8.3	8.9	0.655744	bc	CK+Ca	8	8.46667	0.450925	a	CK+Ca	11.57	12.0233	0.427824	c	CK+Ca	10.17	10.8233	0.716752	bc	CK+Ca	9.74	10.33	0.571052	a
	2.12					1.99					1.98					10.3					9.6					8.9					12.42					11.59					10.88
	2.08					1.91					1.87					10					8.8					8.5					12.08					10.71					10.37

## Sheet: Fig.5-6 Gas exchange
2015	Pn1	Average	SD	abc	Pn2	Average	SD	abc	Pn3	Average	SD	abc	gs1	Average	SD	abc	gs2	Average	SD	abc	gs3	Average	SD	abc	Tr1	Average	SD	abc	Tr2	Average	SD	abc	Tr3	Average	SD	abc	Ci1	Average	SD	abc	Ci2	Average	SD	abc	Ci3	Average	SD	abc	WUE1
ESC	13.4791	14.5302	1.04908	c	17.4062	17.8459	1.07885	b	18.5549	20.2243	1.73393	b	221.297	223.932	2.92905	c	237.111	241.172	3.68052	bc	249.763	249.772	0.365765	ab	5.39206	5.44292	0.125139	c	6.12086	6.45118	0.305109	bc	6.91237	7.17262	0.251313	a	280.793	283.84	3.03967	b	255.883	262.792	6.99053	b	243.242	249.872	6.71155	ab	2.4998
	14.5343				19.0752				20.1018				227.085				244.289				250.143				5.58548				6.72245				7.41393				286.873				269.861				256.662				2.60215
	15.5772				17.0564				22.0162				223.413				242.115				249.411				5.35122				6.51022				7.19157				283.854				262.632				249.714				2.91097
ESC+Ca	18.8605	19.3722	1.393	a	20.9625	21.4413	0.772703	a	21.2698	22.53	1.09495	a	246.985	248.042	7.27156	a	247.962	250.862	3.6648	a	251.482	253.942	2.73254	a	6.17134	6.45274	0.260246	a	7.0034	7.11261	0.104033	a	7.25362	7.44007	0.185109	a	248.083	250.541	2.17423	d	245.813	247.362	2.1696	c	240.992	244.782	3.45778	b	3.05615
	20.9487				22.3327				23.2489				255.784				254.981				256.883				6.68475				7.21055				7.44278				252.212				249.841				247.765				3.1338
	18.3074				21.0287				23.0712				241.356				249.645				253.462				6.50215				7.12387				7.62381				251.328				246.431				245.59				2.8156
CK	11.7007	12.5104	0.729172	d	14.7938	15.667	0.805036	c	18.3434	19.2236	0.890796	b	205.372	212.319	6.667	d	228.158	234.281	5.6913	c	244.765	247.341	2.69641	b	4.98422	5.07223	0.0772705	d	5.86312	6.15327	0.255471	c	6.64375	7.01191	0.323457	a	304.621	307.522	3.37172	a	274.722	278.952	4.03596	a	249.164	257.022	7.81354	a	2.34755
	13.1153				15.8276				20.1246				218.665				239.41				250.144				5.12893				6.34444				7.25045				311.221				282.761				264.79				2.55711
	12.7152				16.3796				19.2028				212.921				235.275				247.115				5.10354				6.25225				7.14154				306.725				279.371				257.113				2.49145
CK+Ca	17.0563	16.7091	0.3062	b	18.8423	19.7929	0.87823	b	20.9206	21.3118	0.35189	ab	230.572	235.862	4.76121	b	242.567	244.337	1.81097	ab	247.083	251.113	3.6301	ab	6.10422	5.97937	0.212342	b	6.41347	6.69306	0.289467	ab	6.91198	7.28167	0.364007	a	265.847	266.631	0.850347	c	252.861	255.191	5.29604	bc	243.423	245.76	2.80028	b	2.79417
	16.5936				19.9622				21.6024				239.803				244.258				254.126				6.09969				6.99149				7.63972				267.535				261.252				248.863				2.72041
	16.4774				20.5741				21.4124				237.211				246.186				252.13				5.73419				6.67423				7.29329				266.512				251.458				244.993				2.87354
2016	Pn1	Average	SD	abc	Pn2	Average	SD	abc	Pn3	Average	SD	abc	gs1	Average	SD	abc	gs2	Average	SD	abc	gs3	Average	SD	abc	Tr1	Average	SD	abc	Tr2	Average	SD	abc	Tr3	Average	SD	abc	Ci1	Average	SD	abc	Ci2	Average	SD	abc	Ci3	Average	SD	abc	WUE1
ESC	13.1366	13.5811	0.424576	c	15.8865	16.3316	1.34649	bc	20.4636	21.1282	0.735078	b	229.899	233.526	3.92247	c	236.565	241.601	4.65033	bc	252.457	254.489	1.79937	ab	4.44639	4.8639	0.39837	c	5.05514	5.48425	0.402322	bc	6.34366	6.83875	0.47846	ab	290.233	294.281	3.64696	b	277.111	282.751	6.05453	b	256.671	261.617	4.69996	ab	2.95444
	13.9825				17.8442				21.0034				237.689				245.733				255.879				5.23987				5.85296				7.29864				297.311				289.149				266.025				2.66848
	13.6241				15.2639				21.9178				232.992				242.506				255.13				4.90545				5.54463				6.87394				295.299				281.993				262.154				2.77734
ESC+Ca	19.4268	19.9134	0.500995	a	19.897	21.3183	1.40094	a	22.9714	23.6315	0.691426	a	246.531	249.307	3.61841	a	248.386	253.308	4.5784	a	257.109	258.614	1.77942	a	6.00576	6.47408	0.466638	a	6.4379	6.81376	0.355674	a	7.2789	7.50056	0.253707	a	256.045	259.09	2.83252	d	251.118	256.665	5.51376	c	248.472	253.231	4.86333	b	3.23469
	20.4276				22.698				24.3505				253.399				257.44				260.578				6.93902				7.14504				7.44549				261.647				262.145				258.192				2.94388
	19.8858				21.3598				23.5728				247.992				254.1				258.154				6.47746				6.85835				7.77727				259.578				256.732				253.028				3.07
CK	10.2167	11.0484	0.755017	d	12.4014	14.3059	1.83755	c	18.1944	19.862	1.68364	b	219.35	221.685	2.46398	d	232.535	236.713	4.14002	c	247.457	251.042	3.70339	b	3.9385	4.15998	0.192234	d	4.59753	5.03896	0.514814	c	6.11873	6.49647	0.499144	b	314.056	317.641	4.50293	a	288.092	295.916	7.48857	a	260.546	265.123	4.89297	a	2.59407
	11.6908				14.4479				21.5613				224.26				240.814				254.854				4.28355				5.60448				7.06234				322.695				303.017				270.28				2.72922
	11.2376				16.0683				19.8304				221.445				236.79				250.816				4.25789				4.91487				6.30833				316.173				296.638				264.544				2.63925
CK+Ca	17.2975	16.7935	0.444535	b	17.1599	18.7343	1.49647	ab	20.5203	21.9442	1.38791	ab	240.189	241.422	2.511	b	243.03	248.102	6.65786	ab	251.734	256.808	5.63843	ab	5.93848	5.68924	0.285196	b	5.84085	6.14553	0.329683	ab	6.55276	7.13527	0.529767	ab	275.245	276.723	1.98026	c	262.18	268.168	6.19995	c	254.854	258.172	3.20416	ab	2.91278
	16.6257				18.9049				23.2931				244.311				245.634				262.878				5.75104				6.49552				7.58829				278.973				274.56				261.249				2.8909
	16.4572				20.1382				22.0193				239.765				255.641				255.813				5.37821				6.10021				7.26474				275.95				267.764				258.413				3.05998
[truncated: 23 more columns]

## Sheet: Fig.7 Fv-Fm
2015	Fv/Fm1	Average	SD	abc	2015	Fv/Fm2	Average	SD	abc	2015	Fv/Fm3	Average	SD	abc
ESC	0.796	0.798333	0.00208167	c	ESC	0.805	0.807333	0.00251661	bc	ESC	0.814	0.819333	0.00503322	b
	0.8					0.81					0.824
	0.799					0.807					0.82
ESC+Ca	0.812	0.815333	0.00351188	a	ESC+Ca	0.819	0.821	0.00264575	a	ESC+Ca	0.823	0.828	0.00556776	a
	0.819					0.824					0.834
	0.815					0.82					0.827
CK	0.786	0.791	0.00458258	d	CK	0.798	0.801	0.003	c	CK	0.812	0.815333	0.00416333	b
	0.792					0.804					0.82
	0.795					0.801					0.814
CK+Ca	0.804	0.807	0.00264575	b	CK+Ca	0.808	0.814	0.0052915	b	CK+Ca	0.821	0.822667	0.00208167	ab
	0.809					0.816					0.825
	0.808					0.818					0.822
2016	Fv/Fm1	Average	SD	abc	2016	Fv/Fm2	Average	SD	abc	2016	Fv/Fm3	Average	SD	abc
ESC	0.805	0.807333	0.00208167	c	ESC	0.821	0.826333	0.00550757	b	ESC	0.832	0.835333	0.00305505	ab
	0.809					0.832					0.838
	0.808					0.826					0.836
ESC+Ca	0.824	0.827333	0.00351188	a	ESC+Ca	0.836	0.84	0.00458258	a	ESC+Ca	0.842	0.845	0.003	a
	0.831					0.845					0.848
	0.827					0.839					0.845
CK	0.78	0.785	0.00458258	d	CK	0.808	0.813	0.005	c	CK	0.823	0.829333	0.0070946	b
	0.786					0.818					0.837
	0.789					0.813					0.828
CK+Ca	0.813	0.816	0.00264575	b	CK+Ca	0.826	0.831	0.005	ab	CK+Ca	0.833	0.838667	0.00602771	ab
	0.818					0.836					0.845
	0.817					0.831					0.838

## Sheet: Fig.8 PSII
2015	Y(II)1	Average	SD	abc	Y(II)2	Average	SD	abc	Y(II)3	Average	SD	abc
ESC	0.456	0.465	0.008544	c	0.496	0.514333	0.0228983	bc	0.566	0.589	0.023516	ab
	0.473				0.54				0.613
	0.466				0.507				0.588
ESC+Ca	0.538	0.55	0.01253	a	0.573	0.578	0.00556776	a	0.602	0.621	0.0166433	a
	0.563				0.584				0.628
	0.549				0.577				0.633
CK	0.405	0.411	0.0052915	d	0.459	0.478	0.0165227	c	0.543	0.573	0.0290517	b
	0.415				0.486				0.601
	0.413				0.489				0.575
CK+Ca	0.504	0.508	0.00458258	b	0.511	0.54	0.0259422	b	0.591	0.609	0.0190788	ab
	0.513				0.548				0.629
	0.507				0.561				0.607
2016	Y(II)1	Average	SD	abc	Y(II)2	Average	SD	abc	Y(II)3	Average	SD	abc
ESC	0.455	0.464	0.00818535	c	0.532	0.547	0.0155242	bc	0.584	0.602	0.0185203	ab
	0.471				0.563				0.621
	0.466				0.546				0.601
ESC+Ca	0.554	0.559333	0.0083865	a	0.584	0.599	0.0155242	a	0.612	0.631	0.0166433	a
	0.569				0.615				0.638
	0.555				0.598				0.643
CK	0.41	0.426	0.0150997	d	0.499	0.518	0.0200749	c	0.564	0.584	0.0190788	b
	0.44				0.516				0.602
	0.428				0.539				0.586
CK+Ca	0.496	0.51	0.0145258	b	0.557	0.576	0.0165227	ab	0.602	0.62	0.0190788	ab
	0.525				0.584				0.64
	0.509				0.587				0.618
2015	Y(NPQ)1	Average	SD	abc	Y(NPQ)2	Average	SD	abc	Y(NPQ)3	Average	SD	abc
ESC	0.406	0.398667	0.0172143	b	0.38	0.363	0.0160935	ab	0.311	0.307	0.0173494	a
	0.411				0.348				0.288
	0.379				0.361				0.322
ESC+Ca	0.344	0.338	0.00793725	d	0.322	0.318	0.00360555	c	0.29	0.284	0.006	a
	0.329				0.315				0.278
	0.341				0.317				0.284
CK	0.442	0.438	0.00458258	a	0.395	0.389	0.0052915	a	0.331	0.316	0.0226053	a
	0.433				0.387				0.29
	0.439				0.385				0.327
CK+Ca	0.373	0.368	0.007	c	0.377	0.346	0.0276225	bc	0.311	0.293	0.017088	a
	0.36				0.324				0.277
	0.371				0.337				0.291
2016	Y(NPQ)1	Average	SD	abc	Y(NPQ)2	Average	SD	abc	Y(NPQ)3	Average	SD	abc
ESC	0.408	0.389333	0.0162891	b	0.346	0.341	0.00458258	ab	0.329	0.311	0.0158745	ab
	0.382				0.337				0.305
	0.378				0.34				0.299
ESC+Ca	0.327	0.322333	0.0165025	d	0.319	0.304	0.0145258	c	0.304	0.292333	0.0110604	b
	0.304				0.29				0.282
	0.336				0.303				0.291
CK	0.426	0.419667	0.00650641	a	0.369	0.362667	0.0145717	a	0.331	0.323	0.008544	a
	0.413				0.373				0.314
	0.42				0.346				0.324
CK+Ca	0.371	0.356667	0.0156312	c	0.304	0.320667	0.0149778	bc	0.303	0.297	0.00655744	b
	0.34				0.325				0.29
	0.359				0.333				0.298
2015	Y(NO)1	Average	SD	abc	Y(NO)2	Average	SD	abc	Y(NO)3	Average	SD	abc
ESC	0.138	0.136333	0.0195533	ab	0.124	0.122667	0.0100664	ab	0.123	0.104	0.0170587	a
	0.116				0.112				0.099
	0.155				0.132				0.09
ESC+Ca	0.118	0.112	0.0052915	c	0.105	0.104	0.00264575	b	0.108	0.095	0.01253	a
	0.108				0.101				0.094
	0.11				0.106				0.083
CK	0.153	0.151	0.00264575	a	0.146	0.133	0.0112694	a	0.126	0.111	0.0141067	a
	0.152				0.127				0.109
	0.148				0.126				0.098
CK+Ca	0.123	0.124	0.00264575	bc	0.112	0.114	0.0131149	ab	0.098	0.098	0.004	a
	0.127				0.128				0.094
	0.122				0.102				0.102
2016	Y(NO)1	Average	SD	abc	Y(NO)2	Average	SD	abc	Y(NO)3	Average	SD	abc
ESC	0.137	0.146667	0.00950438	ab	0.122	0.112	0.0111355	a	0.087	0.087	0.013	a
	0.147				0.1				0.074
	0.156				0.114				0.1
ESC+Ca	0.119	0.118333	0.0090185	c	0.097	0.097	0.002	a	0.084	0.0766667	0.00945163	a
	0.127				0.095				0.08
	0.109				0.099				0.066
CK	0.164	0.154333	0.00873689	a	0.132	0.119333	0.0111505	a	0.105	0.093	0.0108167	a
	0.147				0.111				0.084
	0.152				0.115				0.09
CK+Ca	0.133	0.133333	0.00152753	b	0.139	0.103333	0.0313741	a	0.095	0.083	0.01253	a
	0.135				0.091				0.07
	0.132				0.08				0.084

## Sheet: Fig.9 PSI
2015	Y(I)1	Average	SD	abc	Y(I)2	Average	SD	abc	Y(I)3	Average	SD	abc
ESC	0.553				0.565				0.63
	0.567	0.561	0.0072111	c	0.641	0.602	0.0380395	b	0.683	0.657	0.0265141	ab
	0.563				0.6				0.658
ESC+Ca	0.666				0.679				0.674
	0.682	0.673	0.00818535	a	0.694	0.685	0.00793725	a	0.708	0.689667	0.0171561	a
	0.671				0.682				0.687
CK	0.482				0.544				0.623
	0.505	0.493	0.0115326	d	0.571	0.559	0.0137477	c	0.646	0.64	0.0149332	b
	0.492				0.562				0.651
CK+Ca	0.609				0.619				0.663
	0.624	0.618	0.00793725	b	0.654	0.637	0.0175214	b	0.694	0.678	0.0155242	a
	0.621				0.638				0.677
2016	Y(I)1	Average	SD	abc	Y(I)2	Average	SD	abc	Y(I)3	Average	SD	abc
ESC	0.534				0.621				0.657
	0.556	0.551	0.0151327	c	0.653	0.637	0.016	b	0.686	0.671	0.0145258	ab
	0.563				0.637				0.67
ESC+Ca	0.661				0.682				0.68
	0.694	0.676	0.0167033	a	0.715	0.698	0.0165227	a	0.716	0.698	0.018	a
	0.673				0.697				0.698
CK	0.481				0.579				0.636
	0.523	0.501	0.0210713	d	0.616	0.597	0.0185203	c	0.662	0.652	0.014	b
	0.499				0.596				0.658
CK+Ca	0.596				0.656				0.674
	0.619	0.613	0.0149332	b	0.689	0.672	0.0165227	b	0.701	0.687	0.0135277	a
	0.624				0.671				0.686
2015	Y(ND)1	Average	SD	abc	Y(ND)2	Average	SD	abc	Y(ND)3	Average	SD	abc
ESC	0.293				0.269				0.235
	0.284	0.289	0.00458258	b	0.262	0.266	0.00360555	b	0.221	0.226	0.00781025	ab
	0.29				0.267				0.222
ESC+Ca	0.227				0.224				0.223
	0.218	0.223	0.00458258	d	0.213	0.219	0.00556776	d	0.211	0.216	0.006245	b
	0.224				0.22				0.214
CK	0.327				0.285				0.239
	0.314	0.32	0.00655744	a	0.281	0.287	0.0072111	a	0.225	0.233	0.0072111	a
	0.319				0.295				0.235
CK+Ca	0.258				0.253				0.222
	0.253	0.255	0.00264575	c	0.244	0.249	0.00458258	c	0.211	0.218	0.00608276	b
	0.254				0.25				0.221
2016	Y(ND)1	Average	SD	abc	Y(ND)2	Average	SD	abc	Y(ND)3	Average	SD	abc
ESC	0.267				0.245				0.241
	0.254	0.263333	0.00814453	b	0.232	0.239333	0.00665833	ab	0.221	0.229	0.010583	a
	0.269				0.241				0.225
ESC+Ca	0.226				0.231				0.227
	0.218	0.222667	0.00416333	d	0.212	0.222	0.00953939	c	0.215	0.22	0.006245	a
	0.224				0.223				0.218
CK	0.288				0.248				0.24
	0.275	0.280667	0.00665833	a	0.243	0.249333	0.0070946	a	0.226	0.234	0.0072111	a
	0.279				0.257				0.236
CK+Ca	0.236				0.239				0.227
	0.25	0.242333	0.0070946	c	0.224	0.232	0.00754983	bc	0.218	0.224667	0.00585947	a
	0.241				0.233				0.229
2015	Y(NA)1	Average	SD	abc	Y(NA)2	Average	SD	abc	Y(NA)3	Average	SD	abc
ESC	0.154				0.166				0.135
	0.149	0.15	0.00360555	b	0.097	0.132	0.0345109	ab	0.096	0.117	0.0196723	ab
	0.147				0.133				0.12
ESC+Ca	0.107				0.097				0.103
	0.1	0.104	0.00360555	d	0.093	0.096	0.00264575	b	0.081	0.0943333	0.0117189	b
	0.105				0.098				0.099
CK	0.191				0.171				0.138
	0.181	0.187	0.0052915	a	0.148	0.154	0.0149332	a	0.129	0.127	0.0121244	a
	0.189				0.143				0.114
CK+Ca	0.133				0.128				0.115
	0.123	0.127	0.0052915	c	0.102	0.114	0.0131149	b	0.095	0.104	0.0101489	ab
	0.125				0.112				0.102
2016	Y(NA)1	Average	SD	abc	Y(NA)2	Average	SD	abc	Y(NA)3	Average	SD	abc
ESC	0.199				0.134				0.102
	0.19	0.185667	0.0159478	b	0.115	0.123667	0.00960902	b	0.093	0.1	0.006245	ab
	0.168				0.122				0.105
ESC+Ca	0.113				0.087				0.093
	0.088	0.101333	0.0125831	d	0.073	0.08	0.007	c	0.069	0.082	0.0121244	b
	0.103				0.08				0.084
CK	0.231				0.173				0.124
	0.202	0.218333	0.0148436	a	0.141	0.153667	0.0170098	a	0.112	0.114	0.00916515	a
	0.222				0.147				0.106
CK+Ca	0.168				0.105				0.099
	0.131	0.144667	0.020306	c	0.087	0.096	0.009	c	0.081	0.0883333	0.00945163	b
	0.135				0.096				0.085

## Sheet: Fig.10 CEF
2015	ETR(II)1	Average	SD	abc	ETR(II)2	Average	SD	abc	ETR(II)3	Average	SD	abc
ESC	36.3888				39.5808				45.1668
	37.7454	37.107	0.681811	c	43.092	41.0438	1.82729	bc	48.9174	47.0022	1.87657	ab
	37.1868				40.4586				46.9224
ESC+Ca	42.9324				45.7254				48.0396
	44.9274	43.89	0.999891	a	46.6032	46.1244	0.444308	a	50.1144	49.5558	1.32814	a
	43.8102				46.0446				50.5134
CK	32.319				36.6282				43.3314
	33.117	32.7978	0.422262	d	38.7828	38.1444	1.31851	c	47.9598	45.7254	2.31832	b
	32.9574				39.0222				45.885
CK+Ca	40.2192				40.7778				47.1618
	40.9374	40.5384	0.36569	b	43.7304	43.092	2.07019	b	50.1942	48.5982	1.52249	ab
	40.4586				44.7678				48.4386
2016	ETR(II)1	Average	SD	abc	ETR(II)2	Average	SD	abc	ETR(II)3	Average	SD	abc
ESC	36.309				42.4536				46.6032
	37.5858	37.0272	0.653191	c	44.9274	43.6506	1.23883	bc	49.5558	48.0396	1.47792	ab
	37.1868				43.5708				47.9598
ESC+Ca	44.2092				46.6032				48.8376
	45.4062	44.6348	0.669242	a	49.077	47.8002	1.23883	a	50.9124	50.3538	1.32814	a
	44.289				47.7204				51.3114
CK	32.718				39.8202				45.0072
	35.112	33.9948	1.20495	d	41.1768	41.3364	1.60197	c	48.0396	46.6032	1.52249	b
	34.1544				43.0122				46.7628
CK+Ca	39.5808				44.4486				48.0396
	41.895	40.698	1.15916	b	46.6032	45.9648	1.31851	ab	51.072	49.476	1.52249	ab
	40.6182				46.8426				49.3164
2015	ETR(I)1	Average	SD	abc	ETR(I)2	Average	SD	abc	ETR(I)3	Average	SD	abc
ESC	44.1294				45.087				50.274
	45.2466	44.7678	0.575446	c	51.1518	48.0396	3.03555	b	54.5034	52.4286	2.11583	ab
	44.9274				47.88				52.5084
ESC+Ca	53.1468				54.1842				53.7852
	54.4236	53.7054	0.653191	a	55.3812	54.663	0.633393	a	56.4984	55.0354	1.36906	a
	53.5458				54.4236				54.8226
CK	38.4636				43.4112				49.7154
	40.299	39.3414	0.920298	d	45.5658	44.6082	1.09707	c	51.5508	51.072	1.19167	b
	39.2616				44.8476				51.9498
CK+Ca	48.5982				49.3962				52.9074
	49.7952	49.3164	0.633393	b	52.1892	50.8326	1.39821	b	55.3812	54.1044	1.23883	a
	49.5558				50.9124				54.0246
2016	ETR(I)1	Average	SD	abc	ETR(I)2	Average	SD	abc	ETR(I)3	Average	SD	abc
ESC	42.6132				49.5558				52.4286
	44.3688	43.9698	1.20759	c	52.1094	50.8326	1.2768	b	54.7428	53.5458	1.15916	ab
	44.9274				50.8326				53.466
ESC+Ca	52.7478				54.4236				54.264
	55.3812	53.9448	1.33292	a	57.057	55.7004	1.31851	a	57.1368	55.7004	1.4364	a
	53.7054				55.6206				55.7004
CK	38.3838				46.2042				50.7528
	41.7354	39.9798	1.68149	d	49.1568	47.6406	1.47792	c	52.8276	52.0296	1.1172	b
	39.8202				47.5608				52.5084
CK+Ca	47.5608				52.3488				53.7852
	49.3962	48.9174	1.19167	b	54.9822	53.6256	1.31851	a	55.9398	54.8226	1.07951	a
	49.7952				53.5458				54.7428
2015	CEF1	Average	SD	abc	CEF2	Average	SD	abc	CEF3	Average	SD	abc
ESC	7.7406				5.5062				5.1072
	7.5012	7.6608	0.138218	c	8.0598	6.9958	1.32894	ab	5.586	5.4264	0.276435	a
	7.7406				7.4214				5.586
ESC+Ca	10.2144				8.4588				5.7456
	9.4962	9.8154	0.36569	a	8.778	8.5386	0.211131	a	6.384	5.4796	1.06267	a
	9.7356				8.379				4.3092
CK	6.1446				6.783				6.384
	7.182	6.5436	0.5586	d	6.783	6.4638	0.552871	b	3.591	5.3466	1.52875	a
	6.3042				5.8254				6.0648
CK+Ca	8.379				8.6184				5.7456
	8.8578	8.778	0.36569	b	8.4588	7.7406	1.38448	ab	5.187	5.5062	0.287723	a
	9.0972				6.1446				5.586
2016	CEF1	Average	SD	abc	CEF2	Average	SD	abc	CEF3	Average	SD	abc
ESC	6.3042				7.1022				5.8254
	6.783	6.9426	0.731379	bc	7.182	7.182	0.0798	a	5.187	5.5062	0.3192	a
	7.7406				7.2618				5.5062
ESC+Ca	8.5386				7.8204				5.4264
	9.975	9.31	0.724087	a	7.98	7.9002	0.0798	a	6.2244	5.3466	0.920298	a
	9.4164				7.9002				4.389
CK	5.6658				6.384				5.7456
	6.6234	5.985	0.552871	c	7.98	6.3042	1.71709	a	4.788	5.4264	0.552871	a
	5.6658				4.5486				5.7456
CK+Ca	7.98				7.9002				5.7456
	7.5012	8.2194	0.863169	ab	8.379	7.6608	0.863169	a	4.8678	5.3466	0.444308	a
	9.177				6.7032				5.4264
2015	Y(CEF)/Y(II)1	Average	SD	abc	Y(CEF)/Y(II)2	Average	SD	abc	Y(CEF)/Y(II)3	Average	SD	abc
ESC	0.212719				0.139113				0.113074
	0.198732	0.206535	0.00713312	ab	0.187037	0.169861	0.0266893	a	0.114192	0.115438	0.00317554	a
	0.208155				0.183432				0.119048
ESC+Ca	0.237918				0.184991				0.119601
	0.211368	0.223836	0.0133486	a	0.188356	0.185108	0.00319181	a	0.127389	0.110766	0.0223884	a
	0.222222				0.181976				0.0853081
CK	0.190123				0.185185				0.14733
	0.216867	0.199425	0.015117	b	0.174897	0.169789	0.0184876	a	0.0748752	0.118126	0.0382154	a
	0.191283				0.149284				0.132174
CK+Ca	0.208333				0.21135				0.121827
	0.216374	0.21652	0.00826033	ab	0.193431	0.180679	0.0386587	a	0.103339	0.113496	0.00937859	a
	0.224852				0.137255				0.115321
2016	Y(CEF)/Y(II)1	Average	SD	abc	Y(CEF)/Y(II)2	Average	SD	abc	Y(CEF)/Y(II)3	Average	SD	abc
ESC	0.173626				0.167293				0.125
	0.180467	0.187416	0.0182829	a	0.159858	0.164606	0.00412383	a	0.10467	0.114826	0.0101651	a
	0.208155				0.166667				0.114809
ESC+Ca	0.193141				0.167808				0.111111
	0.219684	0.208479	0.0137458	a	0.162602	0.165321	0.00261099	a	0.122257	0.106302	0.0188268	a
	0.212613				0.165552				0.0855365
CK	0.173171				0.160321				0.12766
	0.188636	0.175898	0.0116169	a	0.193798	0.15329	0.0444426	a	0.0996678	0.116731	0.0149706	a
	0.165888				0.105751				0.122867
CK+Ca	0.201613				0.177738				0.119601
	0.179048	0.202198	0.0234483	a	0.179795	0.166878	0.0206173	a	0.0953125	0.108315	0.0122351	a
	0.225933				0.143101				0.110032

## Sheet: Table.1 100-pod weight 
Sep.25						Sep.25				Oct. 9
2015	No. of full pods per plant1 (g)	Average	SD	abc	2015	100-pod weight1 (g)	Average	SD	abc	100-pod weight1 (g)	Average	SD	abc
ESC	18				ESC	173.2				185.3
	19	18	1	b		180.1	176.9	3.47707	b	201.7	193.467	8.2002	b
	17					177.4				193.4
ESC+Ca	20				ESC+Ca	191.3				205.9
	21	20.6667	0.57735	a		195.7	193.867	2.28983	a	211.5	209.067	2.87112	a
	21					194.6				209.8
CK	16				CK	161.4				176.4
	16	15.6667	0.57735	c		170.3	165.8	4.45084	c	185.3	180.8	4.45084	c
	15					165.7				180.7
CK+Ca	17				CK+Ca	175.6				195.6
	18	18	1	b		175.5	177.333	3.08923	b	200.5	197.333	2.74651	b
	19					180.9				195.9
Sep.23						Sep.23				Oct. 7
2016	No. of full pods per plant1 (g)	Average	SD	abc	2016	100-pod weight1 (g)	Average	SD	abc	100-pod weight1 (g)	Average	SD	abc
ESC	19				ESC	179.7				190.9
	19	18.6667	0.57735	b		186.3	183.4	3.37194	b	208.2	200.733	8.88951	b
	18					184.2				203.1
ESC+Ca	21				ESC+Ca	203.4				215.7
	21	21.3333	0.57735	a		195.9	199.967	3.7899	a	220.3	216.7	3.2187	a
	22					200.6				214.1
CK	17				CK	168.9				183.4
	16	16	1	c		171.2	172.333	4.11866	c	186.1	183.467	2.60064	c
	15					176.9				180.9
CK+Ca	18				CK+Ca	179.1				209.1
	18	18.3333	0.57735	b		186.9	183.267	3.92726	b	197.8	203.733	5.67127	b
	19					183.8				204.3
Oct. 9
2015	No. of full pods per plant1 (g)	Average	SD	abc
ESC	21
	20	20.3333	0.57735	b
	20
ESC+Ca	22
	22	22.3333	0.57735	a
	23
CK	18
	19	18	1	c
	17
CK+Ca	20
	21	20.3333	0.57735	b
	20
Oct. 7
2016	No. of full pods per plant1 (g)	Average	SD	abc
ESC	21
	22	21.3333	0.57735	b
	21
ESC+Ca	23
	24	23.3333	0.57735	a
	23
CK	19
	20	19	1	c
	18
CK+Ca	21
	22	21.6667	0.57735	b
	22
Sep.25
2015	100-pod weight1 (g)	Average	SD	abc
ESC	173.2
	180.1	176.9	3.47707	b
	177.4
ESC+Ca	191.3
	195.7	193.867	2.28983	a
	194.6
CK	161.4
	170.3	165.8	4.45084	c
	165.7
CK+Ca	175.6
	175.5	177.333	3.08923	b
	180.9
Sep.23
2016	100-pod weight1 (g)	Average	SD	abc
ESC	179.7
	186.3	183.4	3.37194	b
	184.2
ESC+Ca	203.4
	195.9	199.967	3.7899	a
	200.6
CK	168.9
	171.2	172.333	4.11866	c
	176.9
CK+Ca	179.1
	186.9	183.267	3.92726	b
	183.8
Oct. 9
2015	100-pod weight1 (g)	Average	SD	abc
ESC	185.3
	201.7	193.467	8.2002	b
	193.4
ESC+Ca	205.9
	211.5	209.067	2.87112	a
	209.8
CK	176.4
	185.3	180.8	4.45084	c
	180.7
CK+Ca	195.6
	200.5	197.333	2.74651	b
	195.9
Oct. 7
2016	100-pod weight1 (g)	Average	SD	abc
ESC	190.9
	208.2	200.733	8.88951	b
	203.1
ESC+Ca	215.7
	220.3	216.7	3.2187	a
	214.1
CK	183.4
	186.1	183.467	2.60064	c
	180.9
CK+Ca	209.1
	197.8	203.733	5.67127	b
	204.3

[truncated: 1 more sheets: Fig.11 Yield]
